# Supplementary material for: Evolution of Medical Students’ Perception of the Patient’s Right to Privacy
Source: Int J Environ Res Public Health. 2022 Sep 4;19(17):11067. doi: 10.3390/ijerph191711067 (PMC9517786; doi:10.3390/ijerph191711067)
Supplement: Supplementary file 1 [file ijerph-19-11067-s001.zip]

Archive with 1 entries (1 files):
- ijerph-1852573-supplementary.pdf
